# Supplementary material for: FurIOS: A Web-Based Tool for Identification of Vibrionaceae Species Using the fur Gene
Source: Front Microbiol. 2017 Mar 13;8:414. doi: 10.3389/fmicb.2017.00414 (PMC5346536; doi:10.3389/fmicb.2017.00414)
Supplement: Supplementary file 1 [file Table_1.XLSX]

## Sheet: Sheet1
Table S1 – Results of the identification of Vibrionaceae strains from the Galathea 3 collection using FurIOS1.0.
Strain	Name	E-value	% Identity
S0203	Vibrio splendidus 1F-157	0	98
S0278	Vibrio splendidus ZS-139	0	99
S0344	Vibrio pacinii DSM 19139	0	100
S0387	Vibrio splendidus 1F-157	0	100
S0537	Vibrio splendidus ZS-139	0	99
S0538	Vibrio splendidus ZS-139	0	86
S0539	Vibrio splendidus ZS-139	0	100
S0553	Vibrio splendidus ZS-139	0	99
S0562	Vibrio splendidus ATCC 33789	0	97
S0567	Vibrio splendidus ATCC 33789	0	97
S0571	Vibrio splendidus 1F-157	0	100
S0573	Vibrio kanaloae 5S-149	0	100
S0575	Vibrio splendidus ATCC 33789	0	97
S0576	Vibrio splendidus ATCC 33789	0	97
S0648	Vibrio splendidus 1F-157	0	99
S0649	Vibrio splendidus FF-6	0	100
S0679	Vibrio splendidus FF-6	0	100
S0681	Vibrio splendidus FF-6	0	100
S0682	Vibrio splendidus 1F-157	0	100
S0693	Vibrio kanaloae 5S-149	0	100
S0703	Vibrio splendidus FF-6	0	100
S0787	Vibrio shilonii AK1	0	99
S0792	Vibrio campbellii CAIM 519 = NBRC 15631	0	99
S0838	Vibrio fortis Dalian14	0	97
S0843	Vibrio brasiliensis LMG 20546	0	93
S0845	Vibrio brasiliensis LMG 20546	0	93
S1063	Vibrio campbellii CAIM 519 = NBRC 15631	0	99
S1081	Vibrio splendidus ATCC 33789	0	98
S1084	Vibrio campbellii CAIM 519 = NBRC 15631	0	98
S1085	Vibrio splendidus ATCC 33789	0	99
S1099	Vibrio harveyi VHJR7	0	96
S1100	Vibrio crassostreae 9CS106	0	97
S1101	Vibrio crassostreae 9CS106	0	97
S1104	Vibrio splendidus ATCC 33789	0	99
S1108	Vibrio campbellii CAIM 519 = NBRC 15631	0	99
S1131	Vibrio splendidus ATCC 33789	0	99
S1132	Vibrio splendidus ATCC 33789	0	99
S1137	Vibrio splendidus ATCC 33789	0	99
S1142	Vibrio campbellii CAIM 519 = NBRC 15631	0	99
S1160	Vibrio campbellii CAIM 519 = NBRC 15631	0	99
S1171	Vibrio campbellii CAIM 519 = NBRC 15631	0	98
S1341	Vibrio splendidus ATCC 33789	0	99
S1344	Vibrio splendidus ATCC 33789	0	98
S1349	Vibrio campbellii CAIM 519 = NBRC 15631	0	91
S1350	Vibrio campbellii CAIM 519 = NBRC 15631	0	91
S1362	Vibrio splendidus ATCC 33789	0	97
S1364	Vibrio splendidus ATCC 33789	0	97
S1365	Vibrio splendidus ATCC 33789	0	97
S1371	Vibrio splendidus ATCC 33789	0	99
S1383	Vibrio fortis Dalian14	0	96
S1394	Vibrio splendidus ATCC 33789	0	99
S1399	Vibrio tubiashii DSM 19142	0	99
S1604	Vibrio tasmaniensis ZS-17	0	99
S1605	Vibrio tasmaniensis ZS-17	0	99
S1606	Vibrio splendidus 1F-157	0	99
S1651	Vibrio splendidus 1F-157	0	98
S1652	Vibrio splendidus 1F-157	0	99
S1653	Vibrio splendidus ATCC 33789	0	97
S2043	Vibrio coralliilyticus S2052	0	100
S2054	Vibrio coralliilyticus S2052	0	100
S2148	Vibrio splendidus ATCC 33789	0	97
S2149	Vibrio campbellii CAIM 519 = NBRC 15631	0	98
S2155	Vibrio campbellii CAIM 519 = NBRC 15631	0	98
S2160	Vibrio splendidus ATCC 33789	0	97
S2227	Vibrio splendidus ATCC 33789	0	93
S2228	Vibrio splendidus ATCC 33789	0	97
S2229	Vibrio splendidus ATCC 33789	0	97
S2234	Vibrio splendidus ATCC 33789	0	98
S2291	Vibrio splendidus ATCC 33789	0	93
S2321	Vibrio caribbeanicus ATCC BAA-2122	7.74e-179	90
S2345	Vibrio splendidus 1F-157	0	99
S2349	Vibrio splendidus ATCC 33789	0	99
S2351	Vibrio splendidus ATCC 33789	0	99
S2352	Vibrio splendidus ATCC 33789	0	92
S2396	Vibrio splendidus ATCC 33789	0	92
S2538	Vibrio campbellii CAIM 519 = NBRC 15631	0	99
S2674	Vibrio campbellii CAIM 519 = NBRC 15631	0	99
S2681	Vibrio alginolyticus TS13	0	97
S2686	Vibrio alginolyticus TS13	0	97
S2688	Vibrio alginolyticus TS13	0	97
S2689	Vibrio alginolyticus TS13	0	97
S2690	Vibrio alginolyticus TS13	0	97
S2719	Vibrio brasiliensis LMG 20546	2.09e-154	86
S2723	Vibrio alginolyticus TS13	0	97
S2725	Vibrio alginolyticus TS13	0	97
S2757	Vibrio tubiashii DSM 19142	3.1e-171	89
S2850	Vibrio splendidus ATCC 33789	0	92
S2895	Vibrio tasmaniensis ZS-17	0	99
S2946	Vibrio crassostreae 9CS106	0	99
S2947	Vibrio splendidus FF-500	0	100
S2948	Vibrio splendidus FF-500	0	100
S2949	Vibrio tasmaniensis ZS-17	0	98
S2951	Vibrio tasmaniensis 1F-187	0	99
S3026	Vibrio tasmaniensis ZS-17	0	98
S3027	Vibrio crassostreae 9CS106	0	99
S3142	Vibrio splendidus FF-500	0	100
S3143	Vibrio splendidus FF-500	0	100
S3144	Vibrio splendidus FF-500	0	100
S3145	Vibrio splendidus ZF-90	0	100
S3246	Vibrio tasmaniensis ZS-17	0	99
S3247	Vibrio tasmaniensis ZS-17	0	99
S3248	Vibrio splendidus FF-500	0	100
S3249	Vibrio splendidus FF-500	0	100
S3250	Vibrio tasmaniensis ZS-17	0	100
S3251	Vibrio tasmaniensis ZS-17	0	98
S3252	Vibrio tasmaniensis ZS-17	0	98
S3253	Vibrio tasmaniensis ZS-17	0	98
S3254	Vibrio splendidus FF-500	0	100
S3256	Vibrio tasmaniensis ZS-17	0	100
S3259	Vibrio tasmaniensis ZS-17	0	100
S3261	Vibrio tasmaniensis ZS-17	0	98
S3262	Vibrio tasmaniensis ZS-17	0	99
S3301	Vibrio tasmaniensis ZS-17	0	98
S3302	Vibrio splendidus ZS-139	0	99
S3303	Vibrio splendidus FF-500	0	99
S3305	Vibrio splendidus FF-500	0	99
S3307	Vibrio splendidus FF-500	0	100
S3308	Vibrio splendidus ZF-90	0	99
S3309	Vibrio splendidus ZF-90	0	99
S3310	Vibrio splendidus FF-500	0	100
S3311	Vibrio splendidus 1F-157	0	99
S3312	Vibrio splendidus 1F-157	0	100
S3314	Vibrio splendidus FF-500	0	99
S3315	Vibrio splendidus 1F-157	0	99
S3316	Vibrio splendidus 1F-157	0	99
S3320	Vibrio splendidus 1F-157	0	99
S3434	Vibrio splendidus FF-500	0	99
S3435	Vibrio splendidus 1F-157	0	99
S3436	Vibrio splendidus FF-500	0	99
S3494	Vibrio tasmaniensis ZS-17	0	99
S3495	Vibrio tasmaniensis ZS-17	0	99
S3658	Vibrio splendidus ATCC 33789	0	97
S3659	Vibrio tubiashii DSM 19142	0	98
S3660	Vibrio splendidus ATCC 33789	0	97
S3667	Vibrio splendidus ATCC 33789	0	97
S3669	Vibrio fortis Dalian14	0	98
S3706	Vibrio splendidus ATCC 33789	0	98
S3707	Vibrio splendidus ATCC 33789	0	97
S3728	Vibrio cholerae TM 11079-80	2.53e-134	82
S3729	Vibrio cyclitrophicus FF75	0	99
S3778	Vibrio splendidus ATCC 33789	0	92
S3781	Vibrio splendidus ATCC 33789	0	99
S3783	Vibrio cyclitrophicus FF75	0	99
S3789	Vibrio splendidus ATCC 33789	0	99
S3791	Vibrio splendidus ATCC 33789	0	97
S3792	Vibrio splendidus ATCC 33789	0	97
S3793	Vibrio splendidus ATCC 33789	0	99
S3794	Vibrio splendidus ATCC 33789	0	99
S3854	Vibrio alginolyticus TS13	0	97
S3855	Vibrio splendidus ATCC 33789	0	97
S3857	Vibrio rotiferianus DAT722	0	99
S3858	Vibrio crassostreae 9CS106	0	96
S3859	Vibrio fortis Dalian14	0	97
S3860	Vibrio alginolyticus TS13	0	97
S3861	Vibrio crassostreae 9CS106	0	96
S3862	Vibrio crassostreae 9CS106	0	97
S3863	Vibrio crassostreae 9CS106	0	96
S3864	Vibrio crassostreae 9CS106	0	96
S3897	Vibrio crassostreae 9CS106	0	96
S3900	Vibrio crassostreae 9CS106	0	96
S3925	Vibrio splendidus ATCC 33789	0	99
S3927	Vibrio splendidus 12E03	0	93
S3941	Vibrio crassostreae 9CS106	0	99
S3943	Vibrio crassostreae 9CS106	0	96
S4075	Vibrio splendidus ATCC 33789	0	98
S4078	Vibrio harveyi VHJR7	0	98
S4228	Vibrio campbellii CAIM 519 = NBRC 15631	0	99
S4235	Vibrio campbellii CAIM 519 = NBRC 15631	0	99
S4309	Vibrio alginolyticus TS13	0	97
S4497	Vibrio rotiferianus DAT722	0	99
S4635	Vibrio tasmaniensis ZS-17	0	99
S4636	Vibrio tasmaniensis ZS-17	0	99
S4638	Vibrio splendidus FF-500	0	100
S4639	Vibrio kanaloae 5S-149	0	99
S4733	Vibrio tasmaniensis 5F-79	0	96
S4734	Vibrio tasmaniensis 5F-79	0	100
S4735	Vibrio splendidus FF-500	0	100
S4736	Vibrio splendidus ZF-90	0	100
S4737	Vibrio splendidus FF-500	0	100
S4739	Vibrio splendidus 1S-124	0	100
S4740	Vibrio splendidus FF-500	0	99
S0386	Photobacterium gaetbulicola Gung47	1.31e-131	82
S3662	Vibrio splendidus 1F-157	0	99
S0200	Vibrio splendidus 1F-157	0	95
S0568	Vibrio splendidus ATCC 33789	0	97
S0788	Vibrio coralliilyticus S2052	0	99
S1348	Vibrio campbellii CAIM 519 = NBRC 15631	0	91
S1396	Vibrio coralliilyticus S2052	0	99
S2056	Vibrio coralliilyticus S2052	0	100
S2320	Vibrio caribbeanicus ATCC BAA-2122	7.74e-179	90
S2322	Vibrio caribbeanicus ATCC BAA-2122	7.74e-179	90
																					0
